# Supplementary material for: Stress, Anxiety, Depression, and Digital Fatigue Among Nursing Students: A Cross-Sectional Study
Source: Healthcare (Basel). 2026 Jul 1;14(13):1950. doi: 10.3390/healthcare14131950 (PMC13361551; doi:10.3390/healthcare14131950)
Supplement: Supplementary file 1 [file healthcare-14-01950-s001.zip]

Archive with 1 entries (1 files):
- healthcare-4403369-supplementary.pdf
